# Supplementary material for: Squamate reptiles may have compensated for the lack of γδTCR with a duplication of the TRB locus
Source: Front Immunol. 2025 Jan 9;15:1524471. doi: 10.3389/fimmu.2024.1524471 (PMC11754216; doi:10.3389/fimmu.2024.1524471)
Supplement: Supplementary file 5 [file Table1.xlsx]

## Sheet: Sheet1
Supplementary Table 1: S. punctatus GenBank accession number of TRB transcript sequences
Accesion Number	Name	Length	Identified genes	Partial or Full
GGNQ01096869.1	c155258_g1_i4	1506	TRBV2, TRBC	Full
GGNQ01091597.1	c154163_g4_i1	413	TRBV1	Partial
GGNQ01091599.1	c154163_g4_i2	467	TRBV1	Partial
GGNQ01094688.1	c154831_g5_i1	528	TRBV3.2	Partial
GGNQ01094683.1	c154831_g1_i1	711	TRBV4	Partial
GGNQ01091599.1	c154163_g4_i2	467	TRBV4	Partial
GGNQ01064916.1	c143583_g1_i1	452	TRBV5	Partial
GGNQ01047847.1	c130526_g1_i2	368	TRBV6	Partial
GGNQ01047846.1	c130526_g1_i1	366	TRBV6	Partial
GGNQ01091594.1	c154163_g1_i1	781	TRBV8	Partial
GGNQ01091604.1	c154163_g3_i4	503	TRBV9	Partial
GGNQ01091603.1	c154163_g3_i3	512	TRBV9	Partial
GGNQ01091596.1	c154163_g3_i1	484	TRBV9	Partial
GGNQ01096868.1	c155258_g1_i3	761	TRBC	Partial
GGNQ01096866.1	c155258_g1_i1	984	TRBC	Partial
