# Supplementary material for: Squamate reptiles may have compensated for the lack of γδTCR with a duplication of the TRB locus
Source: Front Immunol. 2025 Jan 9;15:1524471. doi: 10.3389/fimmu.2024.1524471 (PMC11754216; doi:10.3389/fimmu.2024.1524471)
Supplement: Supplementary file 6 [file Table2.xlsx]

## Sheet: Sheet1
Supplementary Table 2: Names and Accesion Numbers of Other Species Used in Figure 3
Species	Common Name	Accession number	Gene name	Name In Tree
Homo sapiens	Human	NC_000007.14 (142300998-142301432)	TRBV2	HsapiensTRBV2
Homo sapiens	Human	X57605.1	TRBV2.2	HsapiensTRBV2.2
Homo sapiens	Human	NC_000007.14 (142308589-142309048)	TRBV3.1	HsapiensTRBV3.1
Homo sapiens	Human	NC_000007.14 (142328354-142328786)	TRBV6.1	HsapiensTRBV6.1
Homo sapiens	Human	NC_000007.14 (142384379-142384841)	TRBV7.3	HsapiensTRBV7.3
Homo sapiens	Human	NC_000007.14 (142598016-142598469)	TRBV16	HsapiensTRBV16
Homo sapiens	Human	X57724.1	TRBV23.1	HsapiensTRBV23.1
Homo sapiens	Human	NC_000007.14 (142812586-142813287)	TRBV30	HsapiensTRBV30
Mus musculus	Mouse	NC_000072.7 (41024490-41024929)	TRBV2	MusmusTRBV2
Mus musculus	Mouse	NC_000072.7 (41025328-41025758)	TRBV3	MusmusTRBV3
Mus musculus	Mouse	NC_000072.7 (41036377-41036820)	TRBV4	MusmusTRBV4
Mus musculus	Mouse	NC_000072.7 (41039293-41039737)	TRBV5	MusmusTRBV5
Ovis aries	Sheep	AF030011.1	OTCR3	OariesTRBV1.5
Ovis aries	Sheep	AF030017.1	OTCR29	OariesTRBV6.1
Ovis aries	Sheep	AF030019.1	OTCR4	OariesTRBV8.1
Ovis aries	Sheep	AF030020.1	OTCR15	OariesTRBV10.1
Bos taurus	Cow	AJ006579.1	clone C63	BtaurusTRBV1
Bos taurus	Cow	AJ006577.1	clone IC70	BtaurusTRBV2
Bos taurus	Cow	AJ006574.1	clone C55	BtaurusTRBV3
Bos taurus	Cow	AJ006571.1	clone C59	BtaurusTRBV4
Oryctolagus cuniculus	Rabbit	D17419.1	TRBV7S1	OcuniculusTRBV7
Oryctolagus cuniculus	Rabbit	D17423.1	TRBV8	OcuniculusTRBV8
Oryctolagus cuniculus	Rabbit	D17424.1	TRBV9	OcuniculusTRBV9
Oryctolagus cuniculus	Rabbit	D17426.1	TRBV22	OcuniculusTRBV22
Monodelphis dometica	Opossum	NC_077231 (217299647-217299925)	TRBV1	ModoTRBV1
Monodelphis dometica	Opossum	NC_077231 (217310452-217310723)	TRBV3	ModoTRBV3
Monodelphis dometica	Opossum	NC_077231 (217351458-217351730)	TRBV6.2	ModoTRBV6.2
Monodelphis dometica	Opossum	NC_077231 (217383247-217383519)	TRBV8.2	ModoTRBV8.2
Monodelphis dometica	Opossum	NC_077231 (217431452-217431727)	TRBV11.1	ModoTRBV11.1
Monodelphis dometica	Opossum	NC_077231 (217432366-217432641)	TRBV12.1p	ModoTRBV12.1p
Monodelphis dometica	Opossum	NC_077231 (217479446-217479718)	TRBV13.3	ModoTRBV13.3
Monodelphis dometica	Opossum	NC_077231 (217541787-217542071)	TRBV22	ModoTRBV22
Monodelphis dometica	Opossum	NC_077231 (217549799-217550083)	TRBV23	ModoTRBV23
Monodelphis dometica	Opossum	NC_077231 (217685578-217685808)	TRBV28	ModoTRBV28
Anas platyrhynchos	Duck	AY286505.1	TRBV1	AplatTRBV1
Anas platyrhynchos	Duck	AY449703.1	TRBV2 domain 2	AplatTRBV2
Anas platyrhynchos	Duck	AY446072.1	TRBV domain 3	AplatTRBV3
Anas platyrhynchos	Duck	KX770041.1	TRBV3.5-1	AplatTRBV3.5
Gallus gallus	Chicken	M37798.1	TRBV1.1	GgallusTRBV1.1
Gallus gallus	Chicken	M37806.1	TRBV2	GgallusTRBV2
Alligator sinensis	Chinese alligator	Provied by Dr. Xifeng Wang	B1	AsinensisTRBV1
Alligator sinensis	Chinese alligator	Provied by Dr. Xifeng Wang	B2	AsinensisTRBV2
Alligator sinensis	Chinese alligator	Provied by Dr. Xifeng Wang	B3	AsinensisTRBV3
Alligator sinensis	Chinese alligator	Provied by Dr. Xifeng Wang	B4	AsinensisTRBV4
Alligator sinensis	Chinese alligator	Provied by Dr. Xifeng Wang	B7P	AsinensisTRBV7P
Alligator sinensis	Chinese alligator	Provied by Dr. Xifeng Wang	B13	AsinensisTRBV13
Alligator sinensis	Chinese alligator	Provied by Dr. Xifeng Wang	B14	AsinensisTRBV14
Alligator sinensis	Chinese alligator	Provied by Dr. Xifeng Wang	B23	AsinensisTRBV23
Alligator sinensis	Chinese alligator	Provied by Dr. Xifeng Wang	B28	AsinensisTRBV28
Alligator sinensis	Chinese alligator	Provied by Dr. Xifeng Wang	B33	AsinensisTRBV33
Alligator sinensis	Chinese alligator	Provied by Dr. Xifeng Wang	B34	AsinensisTRBV34
Alligator sinensis	Chinese alligator	Provied by Dr. Xifeng Wang	B42	AsinensisTRBV42
Alligator sinensis	Chinese alligator	Provied by Dr. Xifeng Wang	B43	AsinensisTRBV43
Ambystoma mexicanum	Axolotl	Provided by Dr. Jesus Martinez	TRBV1	AmexicanumTRBV1
Ambystoma mexicanum	Axolotl	Provided by Dr. Jesus Martinez	TRBV3	AmexicanumTRBV3
Ambystoma mexicanum	Axolotl	Provided by Dr. Jesus Martinez	TRBV4	AmexicanumTRBV4
Ambystoma mexicanum	Axolotl	Provided by Dr. Jesus Martinez	TRBV5	AmexicanumTRBV5
Ambystoma mexicanum	Axolotl	Provided by Dr. Jesus Martinez	TRBV6	AmexicanumTRBV6
Ambystoma mexicanum	Axolotl	Provided by Dr. Jesus Martinez	TRBV8	AmexicanumTRBV8
Ambystoma mexicanum	Axolotl	Provided by Dr. Jesus Martinez	TRBV9	AmexicanumTRBV9
Ambystoma mexicanum	Axolotl	Provided by Dr. Jesus Martinez	TRBV11	AmexicanumTRBV11
Ambystoma mexicanum	Axolotl	Provided by Dr. Jesus Martinez	TRBV12	AmexicanumTRBV12
Ambystoma mexicanum	Axolotl	Provided by Dr. Jesus Martinez	TRBV13	AmexicanumTRBV13
Ambystoma mexicanum	Axolotl	Provided by Dr. Jesus Martinez	TRBV14	AmexicanumTRBV14
Ambystoma mexicanum	Axolotl	Provided by Dr. Jesus Martinez	TRBV15	AmexicanumTRBV15
Ambystoma mexicanum	Axolotl	Provided by Dr. Jesus Martinez	TRBV16	AmexicanumTRBV16
Ambystoma mexicanum	Axolotl	Provided by Dr. Jesus Martinez	TRBV17	AmexicanumTRBV17
Ambystoma mexicanum	Axolotl	Provided by Dr. Jesus Martinez	TRBV18	AmexicanumTRBV18
Ambystoma mexicanum	Axolotl	Provided by Dr. Jesus Martinez	TRBV19	AmexicanumTRBV19
Ambystoma mexicanum	Axolotl	Provided by Dr. Jesus Martinez	TRBV21	AmexicanumTRBV21
Ambystoma mexicanum	Axolotl	Provided by Dr. Jesus Martinez	TRBV22	AmexicanumTRBV22
Ambystoma mexicanum	Axolotl	Provided by Dr. Jesus Martinez	TRBV23	AmexicanumTRBV23
Xenopus tropicalus	Western clawed frog	Provided by Dr. Jesus Martinez	TRBV4	XtropicalisTRBV4
Xenopus tropicalus	Western clawed frog	Provided by Dr. Jesus Martinez	TRBV5	XtropicalisTRBV5
Xenopus tropicalus	Western clawed frog	Provided by Dr. Jesus Martinez	TRBV6	XtropicalisTRBV6
Xenopus tropicalus	Western clawed frog	Provided by Dr. Jesus Martinez	TRBV7	XtropicalisTRBV9
Xenopus tropicalus	Western clawed frog	Provided by Dr. Jesus Martinez	TRBV8	XtropicalisTRBV10
Xenopus tropicalus	Western clawed frog	Provided by Dr. Jesus Martinez	TRBV9	XtropicalisTRBV11
Xenopus tropicalus	Western clawed frog	Provided by Dr. Jesus Martinez	TRBV10	XtropicalisTRBV13
Xenopus tropicalus	Western clawed frog	Provided by Dr. Jesus Martinez	TRBV11	XtropicalisTRBV14
Xenopus tropicalus	Western clawed frog	Provided by Dr. Jesus Martinez	TRBV12	XtropicalisTRBV17
Xenopus tropicalus	Western clawed frog	Provided by Dr. Jesus Martinez	TRBV13	XtropicalisTRBV18
Xenopus tropicalus	Western clawed frog	Provided by Dr. Jesus Martinez	TRBV14	XtropicalisTRBV19
Xenopus tropicalus	Western clawed frog	Provided by Dr. Jesus Martinez	TRBV15	XtropicalisTRBV20
Xenopus laevis	African clawed frog	U60425.1	TRBV1SIBJ1	XlaevisTRBV1
Xenopus laevis	African clawed frog	U60427.1	TRBV2BJ8	XlaevisTRBV2
Xenopus laevis	African clawed frog	U60432.1	TRBV3BJ4	XlaevisTRBV3
Xenopus laevis	African clawed frog	U60428.1	TRBV4BJ9	XlaevisTRBV4
Gadus morhua	Cod	AJ133848.1	Clone T1-12 (L-V-D-J-C)	GmorhuaTRBV1
Gadus morhua	Cod	AJ133850.1	Clone T7-31, partial (V-D-J-C)	GmorhuaTRBV2
Gadus morhua	Cod	AJ133849.1	Clone T1-71 (L-V-D-J-C)	GmorhuaTRBV3
Gadus morhua	Cod	AJ133851.1	Clone T5-21, partial (V-D-J-C)	GmorhuaTRBV4
Ginglymostoma cirratum	Nurse shark	FJ513753.1	Clone 1.16yS	GcirratumTRBV1
Ginglymostoma cirratum	Nurse shark	FJ513761.1	Clone 2.12y7S	GcirratumTRBV2
Ginglymostoma cirratum	Nurse shark	FJ513772.1	Clone 1.4a7JT	GcirratumTRBV5
Sphenodon punctatus	Tuatara	GGNQ01084553.1	TRAV4.1	SpunctatusTRAV4.1
Tiliqua rugosa	Skink	UYS90888	TRAV9	Trugosa_TRAV9
