# Supplementary material for: Squamate reptiles may have compensated for the lack of γδTCR with a duplication of the TRB locus
Source: Front Immunol. 2025 Jan 9;15:1524471. doi: 10.3389/fimmu.2024.1524471 (PMC11754216; doi:10.3389/fimmu.2024.1524471)
Supplement: Supplementary file 7 [file Table3.xlsx]

## Sheet: Sheet1
Supplementary Table : Names and Accesion Numbers of V genes Used in Figure 6
Species	Common Name	Accession number	Name In Tree
Homo sapiens	Human	NC_000014 (21723889-21724321)	Hsapiens_TRAV3
Homo sapiens	Human	NC_000014 (21852558-21853006)	Hsapiens_TRAV8.3
Homo sapiens	Human	NC_000014 (21965507-21966061)	Hsapiens_TRAV12.3
Homo sapiens	Human	NC_000014 (21924138-21924651)	Hsapiens_TRAV14/D4
Homo sapiens	Human	NC_000014 (22105343-22105846)	Hsapiens_TRAV24
Homo sapiens	Human	NC_000007.14 (142300998-142301432)	HsapiensTRBV2
Homo sapiens	Human	NC_000007.14 (142308589-142309048)	HsapiensTRBV3.1
Homo sapiens	Human	NC_000007.14 (142328354-142328786)	HsapiensTRBV6.1
Homo sapiens	Human	NC_000007.14 (142598016-142598469)	HsapiensTRBV16
Homo sapiens	Human	NC_000007.14 (142812586-142813287)	HsapiensTRBV30
Homo sapiens	Human	NC_000014 (22469041-22469614)	Hsapiens_TRDV3
Homo sapiens	Human	NC_000007 (38358512-38358979)	Hsapiens_TRGV3
Homo sapiens	Human	NC_000007 (38353715-38354183)	Hsapiens_TRGV4
Homo sapiens	Human	NC_000007 (38349355-38349824)	Hsapiens_TRGV5
Homo sapiens	Human	NC_000007 (38317017-38317492)	Hsapiens_TRGV9
Homo sapiens	Human	EU835554	Hsapiens_VH1.69
Homo sapiens	Human	FJ489239	Hsapiens_VH3
Homo sapiens	Human	AJ275454	Hsapiens_VH5
Homo sapiens	Human	EF561618	Hsapiens_VH6
Mus musculus	Mouse	AAA17431	MmusculusTRAV
Mus musculus	Mouse	AAA57543	MmusculusTRAV2
Mus musculus	Mouse	AAA57546	MmusculusTRAV2.4
Mus musculus	Mouse	AAL08151	MmusculusTRAV14/D2
Mus musculus	Mouse	NC_000072.7 (41024490-41024929)	MmusculusTRBV2
Mus musculus	Mouse	NC_000072.7 (41025328-41025758)	MmusculusTRBV3
Mus musculus	Mouse	NC_000072.7 (41036377-41036820)	MmusculusTRBV4
Mus musculus	Mouse	NC_000072.7 (41039293-41039737)	MmusculusTRBV5
Mus musculus	Mouse	NC_000080.7 (54198450-54199059)	MmusculusTRDV2.2
Mus musculus	Mouse	M23382	MmusculusTRDV5
Mus musculus	Mouse	NC_000079 (19520743-19521196)	MmusculusTRGV2
Mus musculus	Mouse	NC_000079 (19427015-19427471)	MmusculusTRGV3
Mus musculus	Mouse	NC_000079 (19369151-19369676)	MmusculusTRGV4
Mus musculus	Mouse	K01569	Mmusculus_VH3660
Mus musculus	Mouse	Z37145	Mmusculus_VHF36
Mus musculus	Mouse	AB062583	Mmusculus_VHTG4
Mus musculus	Mouse	AB062579	Mmusculus_VHWT13
Mus musculus	Mouse	AH005310	Mmusculus_VH1
Rattus norvegicus	Rat	4UAO_C	RANOVR31
Rattus norvegicus	Rat	7LK4_H	RANO7D10
Rattus norvegicus	Rat	4YQX_H	RANOVJES6-1
Ovis aries	Sheep	AF030011.1	Oaries_TRBV1.5
Ovis aries	Sheep	AF030017.1	Oaries_TRBV6.1
Ovis aries	Sheep	AF030019.1	Oaries_TRBV8.1
Ovis aries	Sheep	AF030020.1	Oaries_TRBV10.1
Bos taurus	Cow	AFP25153	Btaurus_TRAV
Bos taurus	Cow	AJ006579.1	Btaurus_TRBV1
Bos taurus	Cow	AJ006574.1	Btaurus_TRBV3
Bos taurus	Cow	AAC48518	Btaurus_VH2 (from clone 2)
Bos taurus	Cow	AAC48519	Btaurus_VH4 (from clone 4)
Bos taurus	Cow	AAC48520	Btaurus_VH17 (from clone 17)
Sus scrofa	Pig	BBC18284	Sscrofa_TRGV6
Oryctolagus cuniculus	Rabbit	DBA36371	OcuniculusTRAV5.4.1
Oryctolagus cuniculus	Rabbit	DBA36388	OcuniculusTRAV13.2.1
Oryctolagus cuniculus	Rabbit	DBA36402	OcuniculusTRAV17.1
Oryctolagus cuniculus	Rabbit	DBA36407	OcuniculusTRAV23.1
Oryctolagus cuniculus	Rabbit	DBA36416	OcuniculusTRAV39.1
Oryctolagus cuniculus	Rabbit	D17424.1	OcuniculusTRBV9
Oryctolagus cuniculus	Rabbit	D17426.1	OcuniculusTRBV22
Oryctolagus cuniculus	Rabbit	D38120	OcuniculusTRDV4
Oryctolagus cuniculus	Rabbit	D38121	OcuniculusTRDV5
Oryctolagus cuniculus	Rabbit	AAV64863	OcuniculusTRGV1.4e
Oryctolagus cuniculus	Rabbit	AY748348	OcuniculusTRGV2
Monodelphis dometica	Opossum	NC_077227.1 (175021683-175021973)	Mdomestica_TRAV1
Monodelphis dometica	Opossum	NC_077227.1 (175218403-175218663)	Mdomestica_TRAV3
Monodelphis dometica	Opossum	NC_077227.1 (175271860-175272177)	Mdomestica_TRAV8
Monodelphis dometica	Opossum	ACB55897	Mdomestica_TRAV10
Monodelphis dometica	Opossum	NC_077227.1 (175665230-175665535)	Mdomestica_TRAV25
Monodelphis dometica	Opossum	NC_077231 (217299647-217299925)	MdomesticaTRBV1
Monodelphis dometica	Opossum	NC_077231 (217310452-217310723)	MdomesticaTRBV3
Monodelphis dometica	Opossum	NC_077231 (217351458-217351730)	MdomesticaTRBV6.2
Monodelphis dometica	Opossum	NC_077231 (217549799-217550083)	MdomesticaTRBV23
Monodelphis dometica	Opossum	NC_077231 (217685578-217685808)	MdomesticaTRBV28
Monodelphis dometica	Opossum	NC_077227.1 (175745998-175746309)	Mdomestica_TRDV1
Monodelphis dometica	Opossum	NC_077233 (7848568-7848858)	MdomesticaTRGV1.1
Monodelphis dometica	Opossum	NC_077233 (7813421-7813702)	MdomesticaTRGV2
Monodelphis dometica	Opossum	NC_077233 (7868369-7868662)	MdomesticaTRGV3.1
Monodelphis dometica	Opossum	NC_077233 (7872136-7872429)	MdomesticaTRGV4
Monodelphis dometica	Opossum	NC_077229 (99557916-99558216)	MdomesticaTRMV1
Monodelphis dometica	Opossum	NC_077229 (99629142- 99629442)	MdomesticaTRMV2
Monodelphis dometica	Opossum	NC_077229 (99683960- 99684260)	MdomesticaTRMV3
Monodelphis dometica	Opossum	NC_077229 (99877870-99878170)	MdomesticaTRMV5
Monodelphis dometica	Opossum	NC_077229 (100044429-100044729)	MdomesticaTRMV7
Monodelphis dometica	Opossum	NC_077229 (99592126-99592481)	MdomesticaTRMVj1
Monodelphis dometica	Opossum	NC_077229 (99666152-99666507)	MdomesticaTRMVj2
Monodelphis dometica	Opossum	NC_077229 (99782660-99783015)	MdomesticaTRMVj3
Monodelphis dometica	Opossum	NC_077229 (99859934-99860289)	MdomesticaTRMVj4
Monodelphis dometica	Opossum	NC_077229 (99782660-99783015)	MdomesticaTRMVj5
Monodelphis dometica	Opossum	NC_077229 (100168944-100169299)	MdomesticaTRMVj6
Monodelphis dometica	Opossum	NC_077229 (100134036-100134391)	MdomesticaTRMVj7
Monodelphis dometica	Opossum	NC_077229 (100168944-100169299)	MdomesticaTRMVj8
Monodelphis dometica	Opossum	NC_077227.1 (304564461-304564706)	Mdomestica_VH1.1
Monodelphis dometica	Opossum	NC_077227.1 (305158689-305158973)	Mdomestica_VH2.1
Monodelphis dometica	Opossum	NC_077227.1 (305246407-305246637)	Momestica_VH3.1
Notamacropus eugenii	Tammar wallaby	AAP72023	Neugenii_TRDV
Trichosurus vulpecula	Brushtail possum	NC_050575.1 (46508969-46509292)	Tvulpecula_VH1.1
Trichosurus vulpecula	Brushtail possum	NC_050575.1 (46543700-46544038)	Tvulpecula_VH1.2
Trichosurus vulpecula	Brushtail possum	NC_050575.1 (46566665-46566889)	Tvulpecula_VH1.3
Trichosurus vulpecula	Brushtail possum	NC_050575.1 (46628110-46628430)	Tvulpecula_VH1.4
Trichosurus vulpecula	Brushtail possum	NC_050575.1 (46688905-46689225)	Tvulpecula_VH1.5
Ornithorhynchus anatinus	Platypus	AAY82108	Oanatinus_TRGV1
Anas platyrhynchos	Duck	ARR31147	Aplatyrhynchos_TRAV3.12.7
Anas platyrhynchos	Duck	ARR31181	Aplatyrhynchos_TRAV3.5.1
Anas platyrhynchos	Duck	ARR31210	Aplatyrhynchos_TRAV3.21
Anas platyrhynchos	Duck	ARR31361	Aplatyrhynchos_TRA/DV3.24
Anas platyrhynchos	Duck	AY286505.1	AplatyrhynchosTRBV1
Anas platyrhynchos	Duck	AY449703.1	AplatyrhynchosTRBV2
Anas platyrhynchos	Duck	AY446072.1	AplatyrhynchosTRBV3
Anas platyrhynchos	Duck	KX770041.1	AplatyrhynchosTRBV3.5
Anas platyrhynchos	Duck	ARR31375	AplatyrhynchosTRADV2.17.3
Anas platyrhynchos	Duck	ARR31372	AplatyrhynchosTRADV2.18.3
Anas platyrhynchos	Duck	AAR18386	Aplatyrhynchos_TRGV2
Anas platyrhynchos	Duck	ARR31406	Aplatyrhynchos_TRGV3.4.12
Gallus gallus	Chicken	AAC98543	GgallusTRAV1
Gallus gallus	Chicken	ABU97796	GgallusTRAV2
Gallus gallus	Chicken	M37798.1	GgallusTRBV1.1
Gallus gallus	Chicken	M37806.1	GgallusTRBV2
Gallus gallus	Chicken	AFI08657	Ggallus_TRD51.8V
Gallus gallus	Chicken	AAB92288	Ggallus_TRGV1.4
Gallus gallus	Chicken	AAB92303	Ggallus_TRGV2.9
Gallus gallus	Chicken	AAB92307	Ggallus_TRGV3.4
Alligator sinensis	Chinese alligator	Provied by Dr. Xifeng Wang	AsinensisTRBV33
Alligator sinensis	Chinese alligator	Provied by Dr. Xifeng Wang	AsinensisTRBV34
Alligator sinensis	Chinese alligator	Provied by Dr. Xifeng Wang	AsinensisTRBV40
Alligator sinensis	Chinese alligator	Provied by Dr. Xifeng Wang	AsinensisTRBV41
Alligator sinensis	Chinese alligator	Provied by Dr. Xifeng Wang	AsinensisTRBV42
Alligator sinensis	Chinese alligator	Provied by Dr. Xifeng Wang	AsinensisTRBV43
Platysternon megacephalum	Big-headed turtle	TFJ96545	Pmegacephalum_TRAV21
Platysternon megacephalum	Big-headed turtle	TFJ97722	Pmegacephalum_TRAVL17
Platysternon megacephalum	Big-headed turtle	TFJ96544	Pmegacephalum_TRAV26/D3
Platysternon megacephalum	Big-headed turtle	TFK07937	Pmegacephalum_TRGV108a
Mauremys reevesii	Reeve's turtle	XP_039373445	Mreevesii_TRAV
Chelonia mydas	Green sea turtle	EMP41488	Cmydas_TRAVF3
Sphenodon punctatus	Tuatara	GGNQ01084661.1	Spunctatus_TRAV20.1
Sphenodon punctatus	Tuatara	GGNQ01057152.1	Spunctatus_TRAV16.6
Sphenodon punctatus	Tuatara	GGNQ01084553.1	Spunctatus_TRAV4.1
Sphenodon punctatus	Tuatara	UYS90872	Spunctatus_TRAV7.2
Sceloporus undulatus	Fence lizard	NC_056522 (255236905-255237132)	Sundulatus_TREV1
Anolis carolinensis	Green anole	NC_085841 (236368591-236368920)	Acarolinensis_TREV1
Anolis carolinensis	Green anole	NC_085841 (236364205-236364594)	Acarolinensis_TREV2
Anolis carolinensis	Green anole	NC_085841 (236357400-236357699)	Acarolinensis_TREV3
Anolis carolinensis	Green anole	NC_085841 (236354151-236354381)	Acarolinensis_TREV4
Notechis scutatus	Tiger snake	UWZA01000165 (423221-423445)	Nscutatus_TREV1
Tiliqua rugosa	Skink	UYS90889	Trugosa_TRAV2.1
Tiliqua rugosa	Skink	UYS90885	Trugosa_TRAV5.3
Tiliqua rugosa	Skink	UYS90888	Trugosa_TRAV9
Tiliqua rugosa	Skink	UYS90893	Trugosa_TRAV18
Tiliqua rugosa	Skink	UYS90891	Trugosa_TRAV22
Xenopus laevis	African clawed frog	AAM21525	Xlaevis_TRAV
Xenopus laevis	African clawed frog	U60425.1	XlaevisTRBV1
Xenopus laevis	African clawed frog	U60427.1	XlaevisTRBV2
Xenopus laevis	African clawed frog	U60432.1	XlaevisTRBV3
Xenopus laevis	African clawed frog	U60428.1	XlaevisTRBV4
Xenopus laevis	African clawed frog	AAM21538	Xlaevis_TRGV1b
Gadus morhua	Cod	CAB39544	GmorhuaTRAV
Gadus morhua	Cod	AJ133848.1	GmorhuaTRBV1
Gadus morhua	Cod	AJ133850.1	GmorhuaTRBV2
Danio rerio	Zebrafish	CAD59206	Drerio_TRAV2.105
Ginglymostoma cirratum	Nurse shark	QNT22635	GcirratumTRADV
Ginglymostoma cirratum	Nurse shark	AEX56289	GcirratumTRAV3
Ginglymostoma cirratum	Nurse shark	FJ513753.1	GcirratumTRBV1
Ginglymostoma cirratum	Nurse shark	FJ513761.1	GcirratumTRBV2
Ginglymostoma cirratum	Nurse shark	FJ513772.1	GcirratumTRBV5
Ginglymostoma cirratum	Nurse shark	QNT23238	GcirratumTRGV3F
Ginglymostoma cirratum	Nurse shark	QNT23246	GcirratumTRGV3T
Ginglymostoma cirratum	Nurse shark	QNT23247	GcirratumTRGV3W
Heterodontus francisci	Horned shark	X13449	Hfrancisi_VHF101
