# Supplementary material for: Squamate reptiles may have compensated for the lack of γδTCR with a duplication of the TRB locus
Source: Front Immunol. 2025 Jan 9;15:1524471. doi: 10.3389/fimmu.2024.1524471 (PMC11754216; doi:10.3389/fimmu.2024.1524471)
Supplement: Supplementary file 8 [file Table4.xlsx]

## Sheet: Sheet1
Supplementary Table : Names and Accesion Numbers of C genes Species Used in Figure 6
Species	Common Name	Accession Number	Name in Tree
Homo sapiens	Human	NC_000014 (22547506-22552132)	Hsapiens_TRAC
Homo sapiens	Human	NC_000007 (142791694-142793141)	Hsapiens_TRBC1
Homo sapiens	Human	NC_000007 (142801041-142802529)	Hsapiens_TRBC2
Homo sapiens	Human	NC_000007 (38260088-38265678)	Hsapiens_TRGC1
Homo sapiens	Human	P03986	Hsapiens_TRGC2
Homo sapiens	Human	AAA61033	Hsapiens_TRDC
Macaca fascicularis	Crab eating macaque	XP_065404691	Mfascicularis_TRAC
Macaca mulatta	Rhesus macaque	AAO75102	Mmulatta_TRDC
Mus musculus	Mouse	P01849	Mmusculus_TRAC
Mus musculus	Mouse	NC_000072 (41515153-41516599)	Mmusculus_TRBC1
Mus musculus	Mouse	NC_000072 (41523664-41525115)	Mmusculus_TRBC2
Mus musculus	Mouse	NC_000079 (19398273-19400788)	Mmusculus_TRGC1
Mus musculus	Mouse	NC_000079 (19489230-19491721)	Mmusculus_TRGC2
Mus musculus	Mouse	NC_000079 (19445055-19447567)	Mmusculus_TRGC3
Mus musculus	Mouse	NC_000079 (19528728-19536513)	Mmusculus_TRGC4
Mus musculus	Mouse	X12729	Mmusculus_TRDC
Felis catus	Cat	D89022	Fcatus_TRAC
Felis catus	Cat	XM_045052894	Fcatus_TRBC
Monodelphis domestica	Opossum	NC_077227 (176004364-176313703)	Mdomestica_TRAC
Monodelphis domestica	Opossum	XP_056655789	Mdomestica_TRB1C
Monodelphis domestica	Opossum	XP_016281682	Mdomestica_TRB2C
Monodelphis domestica	Opossum	NC_077233 (7901066-7916634)	Mdomestica_TRGC
Monodelphis domestica	Opossum	NC_077227 (176178997-176188243)	Mdomestica_TRDC
Monodelphis domestica	Opossum	XP_056676982	Mdomestica_TRM1C
Monodelphis domestica	Opossum	XP_056676983	Mdomestica_TRM2C
Monodelphis domestica	Opossum	XP_056676984	Mdomestica_TRM3C
Monodelphis domestica	Opossum	XP_056676985	Mdomestica_TRM4C
Monodelphis domestica	Opossum	NC_077229 (99989563-99989828)	Mdomestica_TRM5C
Monodelphis domestica	Opossum	NC_077229 (100024304-100024569)	Mdomestica_TRM6C
Monodelphis domestica	Opossum	NC_077229 (100134941-100135206)	Mdomestica_TRM7C
Monodelphis domestica	Opossum	NC_077229 (100024304-100024569)	Mdomestica_TRM8C
Notamacropus eugenii	Tammar wallaby	AAP72021	Neugenii_TRDC
Trichosurus vulpecula	Brushtail possum	AAF61372	Tvulpecula_TRAC
Gallus gallus	Chicken	ABU97795	Ggallus_TRAC
Gallus gallus	Chicken	AB092341	Ggallus_TRBC
Gallus gallus	Chicken	NP_001305384	Ggallus_TRGC
Gallus gallus	Chicken	AF175433	Ggallus_TRDC
Anas platyrhynchos	Duck	XP_038024843	Aplatyrhynchos_TRAC
Anas platyrhynchos	Duck	EOB05425	Aplatyrhynchos_TRGC
Alopecoenas beccarii	Western bronze ground-dove	NXW83851	Abeccarii_TRDC
Platysternon megacephalum	Big-headed turtle	TFJ98765	Pmegacephalum_TRAC
Sphenodon punctatus	Tuatara	GGNQ01091278	Spunctatus_TRAC
Sphenodon punctatus	Tuatara	GGNQ01096868	Spunctatus_TRBC
Sphenodon punctatus	Tuatara	GGNQ01074424	Spunctatus_TRGC
Sphenodon punctatus	Tuatara	GGNQ01087842	Spunctatus_TRDC
Anolis carolinensis	Green anole	NC_085841 (236314455-236325328)	Acarolinensis_TREC
Sceloporus undulatus	Fence lizard	NC_056522 (255357050-255379906)	Sundulatus_TREC
Tiliqua rugosa	Skink	UYS90898	Trugosa_TRAC
Tiliqua rugosa	Skink	UYS90888	Trugosa_TRBC
Notechis scutatus	Tiger snake	UWZA01000165 (461791-461931)	Nscutatus_TREC
