# Supplementary material for: Squamate reptiles may have compensated for the lack of γδTCR with a duplication of the TRB locus
Source: Front Immunol. 2025 Jan 9;15:1524471. doi: 10.3389/fimmu.2024.1524471 (PMC11754216; doi:10.3389/fimmu.2024.1524471)
Supplement: Supplementary file 9 [file Table5.xlsx]

## Sheet: Sheet1
Supplementary Table 5: Accesion numbers of TRB and TRE V gene segments used in Supplementary Figure 2.
Species	Common Name	Accession number	Name In Tree
Homo sapiens	Human	NC_000007.14 (142300998-142301432)	HsapiensTRBV2
Homo sapiens	Human	NC_000007.14 (142308589-142309048)	HsapiensTRBV3.1
Homo sapiens	Human	NC_000007.14 (142328354-142328786)	HsapiensTRBV6.1
Homo sapiens	Human	NC_000007.14 (142598016-142598469)	HsapiensTRBV16
Homo sapiens	Human	NC_000007.14 (142812586-142813287)	HsapiensTRBV30
Mus musculus	Mouse	NC_000072.7 (41024490-41024929)	MmusculusTRBV2
Mus musculus	Mouse	NC_000072.7 (41025328-41025758)	MmusculusTRBV3
Mus musculus	Mouse	NC_000072.7 (41036377-41036820)	MmusculusTRBV4
Mus musculus	Mouse	NC_000072.7 (41039293-41039737)	MmusculusTRBV5
Ovis aries	Sheep	AF030011.1	Oaries_TRBV1.5
Ovis aries	Sheep	AF030017.1	Oaries_TRBV6.1
Ovis aries	Sheep	AF030019.1	Oaries_TRBV8.1
Ovis aries	Sheep	AF030020.1	Oaries_TRBV10.1
Bos taurus	Cow	AJ006579.1	Btaurus_TRBV1
Bos taurus	Cow	AJ006574.1	Btaurus_TRBV3
Oryctolagus cuniculus	Rabbit	D17424.1	OcuniculusTRBV9
Oryctolagus cuniculus	Rabbit	D17426.1	OcuniculusTRBV22
Monodelphis dometica	Opossum	NC_077231 (217299647-217299925)	MdomesticaTRBV1
Monodelphis dometica	Opossum	NC_077231 (217310452-217310723)	MdomesticaTRBV3
Monodelphis dometica	Opossum	NC_077231 (217351458-217351730)	MdomesticaTRBV6.2
Monodelphis dometica	Opossum	NC_077231 (217549799-217550083)	MdomesticaTRBV23
Monodelphis dometica	Opossum	NC_077231 (217685578-217685808)	MdomesticaTRBV28
Anas platyrhynchos	Duck	AY286505.1	AplatyrhynchosTRBV1
Anas platyrhynchos	Duck	AY449703.1	AplatyrhynchosTRBV2
Anas platyrhynchos	Duck	AY446072.1	AplatyrhynchosTRBV3
Anas platyrhynchos	Duck	KX770041.1	AplatyrhynchosTRBV3.5
Gallus gallus	Chicken	M37798.1	GgallusTRBV1.1
Gallus gallus	Chicken	M37806.1	GgallusTRBV2
Alligator sinensis	Chinese alligator	Provied by Dr. Xifeng Wang	AsinensisTRBV33
Alligator sinensis	Chinese alligator	Provied by Dr. Xifeng Wang	AsinensisTRBV34
Alligator sinensis	Chinese alligator	Provied by Dr. Xifeng Wang	AsinensisTRBV40
Alligator sinensis	Chinese alligator	Provied by Dr. Xifeng Wang	AsinensisTRBV41
Alligator sinensis	Chinese alligator	Provied by Dr. Xifeng Wang	AsinensisTRBV42
Alligator sinensis	Chinese alligator	Provied by Dr. Xifeng Wang	AsinensisTRBV43
Anolis carolinensis	Green anole	NC_085842.1 (213240241-213240465)	Acarolinensis_TRBV1
Anolis carolinensis	Green anole	NC_085842.1 (213227604-213227828)	Acarolinensis_TRBV2
Anolis carolinensis	Green anole	NC_085842.1 (213204948-213205154)	Acarolinensis_TRBV3
Anolis carolinensis	Green anole	NC_085842.1 (213192919-213193131)	Acarolinensis_TRBV4
Anolis carolinensis	Green anole	NC_085842.1 (213174419-213174625)	Acarolinensis_TRBV5
Anolis carolinensis	Green anole	NC_085842.1 (213155973-213156203)	Acarolinensis_TRBV6
Anolis carolinensis	Green anole	NC_085842.1 (213116420-213116626)	Acarolinensis_TRBV7
Anolis carolinensis	Green anole	NC_085841 (236368591-236368920)	Acarolinensis_TREV1
Anolis carolinensis	Green anole	NC_085841 (236364205-236364594)	Acarolinensis_TREV2
Anolis carolinensis	Green anole	NC_085841 (236357400-236357699)	Acarolinensis_TREV3
Anolis carolinensis	Green anole	NC_085841 (236354151-236354381)	Acarolinensis_TREV4
Bungarus multicinctus	Many banded krait	CM042838.1 (56801252-56801485)	Bmulticinctus_TREV1
Bungarus multicinctus	Many banded krait	CM042838.1 (56810844-56811068)	Bmulticinctus_TREV2
Bungarus multicinctus	Many banded krait	CM042838.1 (56817233-56817457)	Bmulticinctus_TREV3.1
Bungarus multicinctus	Many banded krait	CM042838.1 (56826320-56826544)	Bmulticinctus_TREV3.2
Eublepharis macularius	Leopard gecko	NC_072797.1 (142961780-142962001)	Emacularius_TRBV1.1
Eublepharis macularius	Leopard gecko	NC_072797.1 (142970347-142970568)	Emacularius_TRBV1.2
Eublepharis macularius	Leopard gecko	NC_072797.1 (142977043-142977264)	Emacularius_TRBV1.3
Eublepharis macularius	Leopard gecko	NC_072797.1 (142984312-142984533)	Emacularius_TRBV1.4
Eublepharis macularius	Leopard gecko	NC_072797.1 (143000685-143000903)	Emacularius_TRBV2
Eublepharis macularius	Leopard gecko	NC_072797.1 (143004456-143004662)	Emacularius_TRBV3.1
Eublepharis macularius	Leopard gecko	NC_072797.1 (143019191-143019397)	Emacularius_TRBV3.2
Eublepharis macularius	Leopard gecko	NC_072797.1 (143024702-143024908)	Emacularius_TRBV3.3
Eublepharis macularius	Leopard gecko	NC_072797.1 (143028162-143028368)	Emacularius_TRBV3.4
Eublepharis macularius	Leopard gecko	NC_072791.1 (149152254-149152469)	Emacularius_TREV1
Notechis scutatus	Tiger snake	UWZA01000165 (423221-423445)	Nscutatus_TREV1
Notechis scutatus	Tiger snake	UWZA01000165 (430091-430315)	Nscutatus_TREV2
Rhineura floridana	Florida worm lizard	NC_084480.1 (150018376-150018600)	Rfloridana_TRBV1.1
Rhineura floridana	Florida worm lizard	NC_084480.1 (150027611-150027823)	Rfloridana_TRBV2
Rhineura floridana	Florida worm lizard	NC_084480.1 (150042525-150042749)	Rfloridana_TRBV1.2
Rhineura floridana	Florida worm lizard	NC_084480.1 (150050443-150050655)	Rfloridana_TRBV3.1
Rhineura floridana	Florida worm lizard	NC_084480.1 (150091406-150091603)	Rfloridana_TRBV4P
Rhineura floridana	Florida worm lizard	NC_084480.1 (150106074-150106283)	Rfloridana_TRBV3.2
Rhineura floridana	Florida worm lizard	NC_084480.1 (150149543-150149770)	Rfloridana_TRBV5
Rhineura floridana	Florida worm lizard	NC_084480.1 (150187376-150187582)	Rfloridana_TRBV6
Rhineura floridana	Florida worm lizard	NC_084481.1 (97480682-97480912)	Rfloridana_TREV1
Rhineura floridana	Florida worm lizard	NC_084481.1 (97489335-97489553)	Rfloridana_TREV2.1
Rhineura floridana	Florida worm lizard	NC_084481.1 (97494394-97494612)	Rfloridana_TREV2.2
Rhineura floridana	Florida worm lizard	NC_084481.1 (97498396-97498608)	Rfloridana_TREV2.3
Sceloporus undulatus	Fence lizard	NC_056523.1 (221744250-221744459)	Sundulatus_TRBV1
Sceloporus undulatus	Fence lizard	NC_056523.1 (221766961-221767170)	Sundulatus_TRBV2
Sceloporus undulatus	Fence lizard	NC_056523.1 (221770947-221771168)	Sundulatus_TRBV3.1
Sceloporus undulatus	Fence lizard	NC_056523.1 (221773976-221774182)	Sundulatus_TRBV3.2
Sceloporus undulatus	Fence lizard	NC_056523.1 (221776706-221776912)	Sundulatus_TRBV4
Sceloporus undulatus	Fence lizard	NC_056523.1 (221781719-221781925)	Sundulatus_TRBV5
Sceloporus undulatus	Fence lizard	NC_056523.1 (221785115-221785327)	Sundulatus_TRBV6
Sceloporus undulatus	Fence lizard	NC_056523.1 (221788024-221788233)	Sundulatus_TRBV7
Sceloporus undulatus	Fence lizard	NC_056523.1 (221819685-221819906)	Sundulatus_TRBV8
Sceloporus undulatus	Fence lizard	NC_056523.1 (221860510-221860716)	Sundulatus_TRBV9
Sceloporus undulatus	Fence lizard	NC_056522 (255236905-255237132)	Sundulatus_TREV1
Shinisaurus crocodilurus	Chinese crocodile lizard	CM037877.1 (121203883-121204110)	Scrocodilurus_TRBV1
Shinisaurus crocodilurus	Chinese crocodile lizard	CM037877.1 (121177200-121177406)	Scrocodilurus_TRBV2.1
Shinisaurus crocodilurus	Chinese crocodile lizard	CM037877.1 (121161680-121161886)	Scrocodilurus_TRBV2.2
Shinisaurus crocodilurus	Chinese crocodile lizard	CM037877.1 (121152794-121153006)	Scrocodilurus_TRBV3
Shinisaurus crocodilurus	Chinese crocodile lizard	CM037877.1 (121090873-121091094)	Scrocodilurus_TRBV4
Shinisaurus crocodilurus	Chinese crocodile lizard	CM037877.1 (121061259-121061468)	Scrocodilurus_TRBV5
Varanus komodoensis	Komodo dragon	NW_025335429.1 (219612-219830)	Vkomodoensis_TRBV1
Varanus komodoensis	Komodo dragon	NW_025335429.1 (189157-189366)	Vkomodoensis_TRBV2
Varanus komodoensis	Komodo dragon	NW_025335318.1 (869376-869591)	Vkomodoensis_TREV1
Varanus salvator	Water monitor	JAIXND010000858.1 (131062-131280)	Vsalvator_TRBV1
Varanus salvator	Water monitor	JAIXND010000858.1 (161993-162202)	Vsalvator_TRBV2
Zootoca vivipara	Common lizard	NC_083291.1 (20953230-20953442)	Zvivipara_TRBV1
Zootoca vivipara	Common lizard	NC_083291.1 (20949970-20950203)	Zvivipara_TRBV2
Zootoca vivipara	Common lizard	NC_083291.1 (20907295-20907519)	Zvivipara_TRBV3
Zootoca vivipara	Common lizard	NC_083291.1 (20892330-20892539)	Zvivipara_TRBV4
Zootoca vivipara	Common lizard	NC_083291.1 (20886484-20886693)	Zvivipara_TRBV5
Zootoca vivipara	Common lizard	NC_083291.1 (20884398-20884604)	Zvivipara_TRBV6
Zootoca vivipara	Common lizard	NC_083291.1 (20875342-20875548)	Zvivipara_TRBV7
Zootoca vivipara	Common lizard	NC_083291.1 (20850237-20850458)	Zvivipara_TRBV8
Zootoca vivipara	Common lizard	NC_083291.1 (20824126-20824332)	Zvivipara_TRBV9
Zootoca vivipara	Common lizard	NC_083276.1 (81894771-81894995)	Zvivipara_TREV1.1
Zootoca vivipara	Common lizard	NC_083276.1 (81889499-81889741)	Zvivipara_TREV1.2
Zootoca vivipara	Common lizard	NC_083276.1 (81883198-81883434)	Zvivipara_TREV2
Zootoca vivipara	Common lizard	NC_083276.1 (81877450-81877668)	Zvivipara_TREV3
Zootoca vivipara	Common lizard	NC_083276.1 (81876086-81876304)	Zvivipara_TREV4
Ambystoma mexicanum	Axolotl	Provided by Dr. Jesus Martinez	AmexicanumTRBV1
Ambystoma mexicanum	Axolotl	Provided by Dr. Jesus Martinez	AmexicanumTRBV3
Ambystoma mexicanum	Axolotl	Provided by Dr. Jesus Martinez	AmexicanumTRBV4
Ambystoma mexicanum	Axolotl	Provided by Dr. Jesus Martinez	AmexicanumTRBV5
Ambystoma mexicanum	Axolotl	Provided by Dr. Jesus Martinez	AmexicanumTRBV6
Ambystoma mexicanum	Axolotl	Provided by Dr. Jesus Martinez	AmexicanumTRBV8
Ambystoma mexicanum	Axolotl	Provided by Dr. Jesus Martinez	AmexicanumTRBV9
Ambystoma mexicanum	Axolotl	Provided by Dr. Jesus Martinez	AmexicanumTRBV11
Ambystoma mexicanum	Axolotl	Provided by Dr. Jesus Martinez	AmexicanumTRBV12
Ambystoma mexicanum	Axolotl	Provided by Dr. Jesus Martinez	AmexicanumTRBV13
Ambystoma mexicanum	Axolotl	Provided by Dr. Jesus Martinez	AmexicanumTRBV14
Ambystoma mexicanum	Axolotl	Provided by Dr. Jesus Martinez	AmexicanumTRBV15
Ambystoma mexicanum	Axolotl	Provided by Dr. Jesus Martinez	AmexicanumTRBV16
Ambystoma mexicanum	Axolotl	Provided by Dr. Jesus Martinez	AmexicanumTRBV17
Ambystoma mexicanum	Axolotl	Provided by Dr. Jesus Martinez	AmexicanumTRBV18
Ambystoma mexicanum	Axolotl	Provided by Dr. Jesus Martinez	AmexicanumTRBV19
Ambystoma mexicanum	Axolotl	Provided by Dr. Jesus Martinez	AmexicanumTRBV21
Ambystoma mexicanum	Axolotl	Provided by Dr. Jesus Martinez	AmexicanumTRBV22
Ambystoma mexicanum	Axolotl	Provided by Dr. Jesus Martinez	AmexicanumTRBV23
Xenopus tropicalus	Western clawed frog	Provided by Dr. Jesus Martinez	XtropicalisTRBV4
Xenopus tropicalus	Western clawed frog	Provided by Dr. Jesus Martinez	XtropicalisTRBV5
Xenopus tropicalus	Western clawed frog	Provided by Dr. Jesus Martinez	XtropicalisTRBV6
Xenopus tropicalus	Western clawed frog	Provided by Dr. Jesus Martinez	XtropicalisTRBV9
Xenopus tropicalus	Western clawed frog	Provided by Dr. Jesus Martinez	XtropicalisTRBV10
Xenopus tropicalus	Western clawed frog	Provided by Dr. Jesus Martinez	XtropicalisTRBV11
Xenopus tropicalus	Western clawed frog	Provided by Dr. Jesus Martinez	XtropicalisTRBV13
Xenopus tropicalus	Western clawed frog	Provided by Dr. Jesus Martinez	XtropicalisTRBV14
Xenopus tropicalus	Western clawed frog	Provided by Dr. Jesus Martinez	XtropicalisTRBV17
Xenopus tropicalus	Western clawed frog	Provided by Dr. Jesus Martinez	XtropicalisTRBV18
Xenopus tropicalus	Western clawed frog	Provided by Dr. Jesus Martinez	XtropicalisTRBV19
Xenopus tropicalus	Western clawed frog	Provided by Dr. Jesus Martinez	XtropicalisTRBV20
Xenopus laevis	African clawed frog	U60425.1	XlaevisTRBV1
Xenopus laevis	African clawed frog	U60427.1	XlaevisTRBV2
Xenopus laevis	African clawed frog	U60432.1	XlaevisTRBV3
Xenopus laevis	African clawed frog	U60428.1	XlaevisTRBV4
Gadus morhua	Cod	AJ133848.1	GmorhuaTRBV1
Gadus morhua	Cod	AJ133850.1	GmorhuaTRBV2
Ginglymostoma cirratum	Nurse shark	FJ513753.1	GcirratumTRBV1
Ginglymostoma cirratum	Nurse shark	FJ513761.1	GcirratumTRBV2
Ginglymostoma cirratum	Nurse shark	FJ513772.1	GcirratumTRBV5
