# Supplementary material for: Squamate reptiles may have compensated for the lack of γδTCR with a duplication of the TRB locus
Source: Front Immunol. 2025 Jan 9;15:1524471. doi: 10.3389/fimmu.2024.1524471 (PMC11754216; doi:10.3389/fimmu.2024.1524471)
Supplement: Supplementary file 10 [file Table6.xlsx]

## Sheet: Sheet1
Supplementary Table 6: TRB and TRE V, D, J, and C numbers from multiple species.
Common Name	Species	TRBV	TRBD	TRBJ	TRBC	TREV	TRED	TREJ	TREC	Reference
Human	Homo sapiens	64-67	2	14	2	0	0	0	0	Lefranc & Lefranc 2001
Mouse	Mus musculus	35	2	14	2	0	0	0	0	Lefranc & Lefranc 2001
Opossum	Monodelphis domestica	36	4	18	4	0	0	0	0	Parra et al. 2008
Pig	Sus scrofa	39	3	20	3	0	0	0	0	Lefranc & Lefranc 2001
Tuatara	Sphenodon punctatus	17	ND	2	1	0	0	0	0	Current Study; Morrissey et al. 2022
Sleepy Lizard (Skink)	Tiliqua rugosa (Scincidae)	15/16a	3b	6	1	2	1	1	1	Current Study; Morrissey et al. 2022
Green Anole	Anolis carolinensis (Dactyloidae)	7	1b	8	1	4	ND	3	1	Current Study; Olivieri et al. 2021; Gambón-Deza 2023
Leopard Gecko	Eublepharis macularius (Gekkonidae)	9	1	7	1	1	1	ND	1	Current Study; Olivieri et al. 2021; Gambón-Deza 2023
Common Lizard	Zootoca vivipara (Lacertidae)	8	1b	4	1	5	1	1	1	Current Study
Komodo Dragon	Varanus komodoensis (Varanidae)	2	1	2(1ψ)	1	1	1	2	1	Current Study; Gambón-Deza 2023
Water Monitor	Varanus salvator (Varanidae)	2	1	4	1	ND	ND	ND	1	Current Study
Mainland Tiger Snake	Notechis scutatus (Elapidae)	4	1b	4	1	2	2	2	1	Curent Study; Gambón-Deza 2023
Fence Lizard	Sceloporus undulatus (Phrynosomatidae)	10	1	6	1	1	1	ND	1	Current Study
Florida Worm Lizard	Rhineura floridana (Amphisbaenidae)	7 (1ψ)	1b	7	1	4	2	1	1	Current Study
Chinese Alligator	Alligator sinensis	43	2	12	2	0	0	0	0	Current Study; Wang et al. 2018; Gambón-Deza 2023
Chicken	Gallus gallus	8	1	4	1	0	0	0	0	Lui et al. 2021
aDepending on haplotype
bContains conserved TRBD1
